# Supplementary material for: Empirical Modeling of Seasonal Cooling Performance Based on Test Devices Using Zinc Oxide/Low-Density Polyethylene Passive Cooling Membranes
Source: Polymers (Basel). 2025 May 21;17(10):1420. doi: 10.3390/polym17101420 (PMC12115205; doi:10.3390/polym17101420)
Supplement: Supplementary file 1 [file polymers-17-01420-s001.zip]

Archive with 1 entries (1 files):
- polymers-3646256-supplementary.pdf
